# Supplementary material for: Assessing the Efficacy of Protease Inactivation for the Preservation of Bioactive Amphibian Skin Peptides
Source: Int J Mol Sci. 2024 Aug 12;25(16):8759. doi: 10.3390/ijms25168759 (PMC11354720; doi:10.3390/ijms25168759)
Supplement: Supplementary file 1 [file ijms-25-08759-s001.zip]

Archive with 1 entries (1 files):
- ijms-3138022-supplementary.pdf
